# Supplementary material for: Method and software for using m-sequences to characterize parallel components of higher-order visual tracking behavior in Drosophila
Source: Front Neural Circuits. 2014 Oct 31;8:130. doi: 10.3389/fncir.2014.00130 (PMC4215624; doi:10.3389/fncir.2014.00130)
Supplement: Supplementary file 2 [file DataSheet1.ZIP]

Archive with 10 entries (10 files):
- STAF_script/fGet_STAF.m
- STAF_script/fMakeStafs.m
- STAF_script/fPrint_STAFs.m
- STAF_script/make_6_wide_stripe_patterns_48.m
- STAF_script/make_mseq_functions.m
- STAF_script/make_Pattern_FigGrnd.m
- STAF_script/mseq.m
- STAF_script/Readme.txt
- STAF_script/STAF_Experiment.m
- STAF_script/STAF_script.m
