# Supplementary material for: Method and software for using m-sequences to characterize parallel components of higher-order visual tracking behavior in Drosophila
Source: Front Neural Circuits. 2014 Oct 31;8:130. doi: 10.3389/fncir.2014.00130 (PMC4215624; doi:10.3389/fncir.2014.00130)
Supplement: Supplementary file 2 [file DataSheet1.ZIP › STAF_script/fGet_STAF.m]

function [] =  fGet_STAF()
% FGET_STAF creates a data structure from the raw data and computes figure
% and ground STAF
% DEPENDENCY: fMakeStafs

% EXPERIMENTAL PARAMETERS
nexps = 2;        % 2 experiments per position (pos and neg STAF)
nrep = 3;         % m sequence repititions
nbin = 2^7-1;     % length of m sequence
nstep = 20;       % in ms; arena updated at a frame rate of 50 Hz

% Get file(s)
[files, dirpath] = uigetfile({'*.daq','DAQ-files'},'Select DAQ data','MultiSelect','on');
% necessary if only one file opened
if isstr(files) == 1
    n = 1;
else
    n = length(files);
end

for ii = 1:n
    tic
    
    % load file
    if n == 1
        fname = [dirpath files];
        disp(files);
    else
        fname = [dirpath char(files(ii))];
        disp(files(ii));
    end
    
    [daqdata,time] = daqread(fname);   % read daq file   
 
    % Make sure AI channels match this
    out(:,1) = time;
    out(:,2) = daqdata(:,1);  %expt marker
    out(:,3) = daqdata(:,2);  %xpos
    out(:,4) = daqdata(:,3);  %ypos
    out(:,5) = daqdata(:,4);  %L WBA
    out(:,6) = daqdata(:,5);  %R WBA
    out(:,7) = daqdata(:,6);  %WBF     
    clear daqdata
    
    % Create data structure 'sdata'
    sdata = wrap_exps(out, nexps);  
    
    % Create file string
    mystr = fname;
    a = strread(mystr,'%s','delimiter','.');  

    % Make STAF and save variables
    [soutx, souty] = fMakeStafs_JM(sdata,nbin,nrep,nstep);
    save([char(a(1)) '.mat'], 'sdata','soutx','souty');
    
    toc
    
end


end

function [sout] = wrap_exps(win, nexps)
% This function arranges the data indexed by experiment [1 2] and repetition [1-24]
% WIN is the raw experimental data
% NEXPS is number of unique experiments/patterns.
%   'sout' -   this is a STRUCTURE that contains all of the data
%       .fly    -   this is the EXPERIMENT index
%           .r  -   this is the REPETITION index
%               .data   -   this is the RAW DATA.
%                   data(1,:)   -   this is TIME
%                   data(2,:)   -   this is the marker of the EXPT
%                   data(3,:)   -   xpos
%                   data(4,:)   -   ypos
%                   data(5,:)   -   L
%                   data(6,:)   -   R
%                   data(7,:)   -   wing BPM
%
%   for example, sout.fly(2).r(12).data(4,:) is the ypos data from
%   experiment 2, repetition 12. 
    
    % Find start and end of exp by finding edges from experimental marker
    fprintf('getting edges...')   
    w_blocks    =  win(:,2);                 % this is the experiment marker channel from the DAC
    w_edges = round(w_blocks/max(w_blocks)*nexps);    % adjust to nearest integer
    
    for mm = 1:nexps       

        % Correct for AO being left on 1 or 2
        ind = find(w_edges == 0, 1, 'first');
        
        s_edges(mm).start = find(diff(w_edges(ind:end) == mm) == 1) + ind - 1; % find start of exp
        s_edges(mm).stop = find(diff(w_edges(ind:end) == mm) == -1) + ind - 1; % find end of exp
        
    end
    
    % Structure data
    fprintf('partitioning reps...')   
    for ii = 1:nexps
        
        n_reps = size(s_edges(ii).start); % num of repetitions of exp [24]
        
        for jj = 1:n_reps
            
            s_exps(ii).r(jj).start = s_edges(ii).start(jj);
            s_exps(ii).r(jj).stop = s_edges(ii).stop(jj);
            s_exps(ii).r(jj).data = win(s_exps(ii).r(jj).start:s_exps(ii).r(jj).stop,:);
            
        end
        
    end
    
     % Create structure indexed by experiment [1 2] and repetition [1-24]
    sout.fly = s_exps;
 
end
