# Supplementary material for: Method and software for using m-sequences to characterize parallel components of higher-order visual tracking behavior in Drosophila
Source: Front Neural Circuits. 2014 Oct 31;8:130. doi: 10.3389/fncir.2014.00130 (PMC4215624; doi:10.3389/fncir.2014.00130)
Supplement: Supplementary file 2 [file DataSheet1.ZIP › STAF_script/fMakeStafs.m]

function [soutx, souty] = fMakeStafs(win, nbin, nrep, nstep)
% This function returns STAF for ground (soutx) and figure (souty)
% WIN is a structured array of experimental data
% NBIN is the lenth of the m-sequence (default  2^7-1 = 127)
% NREP is m sequence repititions (default 3)
% NSTEP in ms (default 20; arena updated at a frame rate of 50 Hz) 

% Parameters
nstart = 100;  % cut off junk at beginning; modify if necessary
nH = length(nstart:nstep:(nbin*nstep*(nrep-1))); % number of individual IRF (impulse response functions)
DpS = 3.75; % deg per step around arena (360 deg/96 pixels)

for pp = 1:length(win)                    % for each fly

    for jj = 1:length(win(pp).fly)         % for each experiment [1 2]

        tic
        % Prepare STAF variable
        % nbin = 127; nstep = 20
        woutx = zeros(96,nbin*nstep);
        wouty = woutx;
        wouth = zeros(96,1);

        for kk = 1:size(win(pp).fly(jj).r,2)    % for each rep [1-24]

            for ii = nstart:nstep:(nbin*nstep*(nrep-1));     % step

                % define window width
                wind = ii+1:ii+nbin*nstep;

                % xpos and ypos
                % background                
                wx = win(pp).fly(jj).r(kk).data(wind,3)/5*96; %xpos, 5V --> 96 positions
              
                % figure
                wy = win(pp).fly(jj).r(kk).data(wind,4)/5*96; %ypos, 5V --> 96 positions
                
                % WBA (L-R)
                ww = win(pp).fly(jj).r(kk).data(wind,5) - win(pp).fly(jj).r(kk).data(wind,6);

                % clean up wrap-around steps bw 96 and 1
                wdy = diff(wy);
                wdy = wdy.*(abs(wdy)<4)-(wdy>4)+(wdy<-4);
                wdy = wdy.*(abs(wdy)>0.3);
                wdy = (wdy>0.5)-(wdy<-0.5);
                
                % clean up wrap-around steps bw 96 and 1
                wdx = diff(wx);
                wdx = wdx.*(abs(wdx)<4)-(wdx>4)+(wdx<-4);
                wdx = wdx.*(abs(wdx)>0.3);
                wdx = (wdx>0.5)-(wdx<-0.5);

                % mean figure position about EDGE
                npos = mod(round(mean(cumsum(wdy)+wy(1))-1),96)+1; % -1 since every period of stimulus shifted by 1                
                
                % Compute STAF  via circular cross correlation
                waddy = fcxcorr(ww, [0;wdy])' / (norm(ww)*norm([0;wdy]));
                wouty(npos,:) = wouty(npos,:) + waddy - waddy(1); % set t(0) = 0
                waddx = fcxcorr(ww, [0;wdx])' / (norm(ww)*norm([0;wdx]));
                woutx(npos,:) = woutx(npos,:) + waddx - waddx(1); % set t(0) = 0

                % add to hist
                wouth(npos) = wouth(npos)+1;

            end

        end

        % normalize STAF by number of times IRF was evaluated
        % convert to WBA/deg
        soutx(pp).exp(jj).STAF = (woutx ./ nH) .* DpS;
        soutx(pp).exp(jj).hist = wouth;
        souty(pp).exp(jj).STAF = (wouty ./ nH) .* DpS;
        souty(pp).exp(jj).hist = wouth;
        clear woutx wouty wouth
        toc

    end

end

end

function [ xc ] = fcxcorr(u1,u2)
%Uses fft to calculate the circular cross correlation of two periodic
%signal vectors.This is equivalent to xc(k)=sum(u1.*circshift(u2,k)), but
%much faster, especially for large vectors. There is no input checking; 
%vectors must be equally sized.
%The result is not normalized.  You can get the normalized result using:
% xc_n=fcxcorr(u1,u2)/(norm(u1)*norm(u2));

%copyright Travis Wiens 2009

% This is flipped such that we get the IRF h(t), not h(-t)
xc=ifft(fft(u1).*conj(fft(u2)));
%xc=ifft(conj(fft(u1)).*(fft(u2)));

end
