# Supplementary material for: Method and software for using m-sequences to characterize parallel components of higher-order visual tracking behavior in Drosophila
Source: Front Neural Circuits. 2014 Oct 31;8:130. doi: 10.3389/fncir.2014.00130 (PMC4215624; doi:10.3389/fncir.2014.00130)
Supplement: Supplementary file 2 [file DataSheet1.ZIP › STAF_script/fPrint_STAFs.m]

function [] = fPrint_STAFs()
% This function goes and looks for *.mat files in a folder that contain STAFS
% and makes an average STAF and then plots them

%--------------------------------------------------------------------------
% CALCULATE AVERAGE STAF
% Modify this to look in the right folder.
dirpath = uigetdir('C:\MatlabRoot\','Choose Data Folder');
file_list = dir([dirpath '\*.mat']);
    
for ii=1:length(file_list);
    fname = [dirpath '\' file_list(ii).name];
    load(fname)
    if ii == 1
        soutx_avg = soutx;
        souty_avg = souty;
    else
        for jj = 1:length(soutx.exp)
            soutx_avg.exp(jj).STAF = soutx_avg.exp(jj).STAF+soutx.exp(jj).STAF;
            soutx_avg.exp(jj).hist = soutx_avg.exp(jj).hist+soutx.exp(jj).hist;
            souty_avg.exp(jj).STAF = souty_avg.exp(jj).STAF+souty.exp(jj).STAF;
            souty_avg.exp(jj).hist = souty_avg.exp(jj).hist+souty.exp(jj).hist;
        end
    end

end

% Remove DC for each position
for jj = 1:length(soutx_avg.exp)
    for ii = 1:96
        soutx_avg.exp(jj).STAF(ii,:) = soutx_avg.exp(jj).STAF(ii,:) - soutx_avg.exp(jj).STAF(ii,1)';
        souty_avg.exp(jj).STAF(ii,:) = souty_avg.exp(jj).STAF(ii,:) - souty_avg.exp(jj).STAF(ii,1)';
    end
end

N = length(file_list); % total number of trials

%--------------------------------------------------------------------------
% PLOT AVERAGE FIGURE AND GROUND STAFs
% Define parameters
w = 4; % moving average window size
y_lim = 2000; % time limit of STAF in milliseconds (y axis)
barwidth = 8; % shift STAF 4 since bar defined by edge (8 pix width)
S = barwidth/2; % half figure width
Q = 6; % shift STAF because of arena addressing
x = linspace(-180,180, 96); % x axis label
y = linspace(0,y_lim,y_lim); % y axis label

FigSTAF = conv2(circshift(souty_avg.exp(1).STAF(:,1:y_lim)'+ ...
    souty_avg.exp(2).STAF(:,1:y_lim)',[0 S+Q]), ones(w)/w, 'same')./N;

GrndSTAF = conv2(circshift(soutx_avg.exp(2).STAF(:,1:y_lim)'- ...
    soutx_avg.exp(1).STAF(:,1:y_lim)',[0 S+Q]), ones(w)/w, 'same')./N;

% Divide by 2 since 2 STAFs are added above
FigSTAF = (FigSTAF ./ 2); % WBA / deg
GrndSTAF = (GrndSTAF ./ 2); % WBA / deg;

% Figure STAF
figure;
imagesc(x, y, FigSTAF, [-1 1]*max(max(abs(FigSTAF))));
set(gca,'XLim',[-180 180])
set(gca,'XTick',[-180 0 180])
set(gca,'XTickLabel',{'-180', '0', '180'})

set(gca,'YLim',[0 y_lim])
set(gca,'YTick',[0 y_lim])
set(gca,'YTickLabel',{'0','2'})

xlabel('Figure position (deg)')
ylabel('Time (s)')

% Ground STAF
figure;
imagesc(x ,y, GrndSTAF, [-1 1]*max(max(abs(GrndSTAF))));
set(gca,'XLim',[-180 180])
set(gca,'XTick',[-180 0 180])
set(gca,'XTickLabel',{'-180', '0', '180'})

set(gca,'YLim',[0 y_lim])
set(gca,'YTick',[0 y_lim])
set(gca,'YTickLabel',{'0','2'})

xlabel('Figure position (deg)')
ylabel('Time (s)')
