# Supplementary material for: Method and software for using m-sequences to characterize parallel components of higher-order visual tracking behavior in Drosophila
Source: Front Neural Circuits. 2014 Oct 31;8:130. doi: 10.3389/fncir.2014.00130 (PMC4215624; doi:10.3389/fncir.2014.00130)
Supplement: Supplementary file 2 [file DataSheet1.ZIP › STAF_script/make_6_wide_stripe_patterns_48.m]

function [] = make_6_wide_stripe_patterns_48()
% Make 6-pixel width stripe with uniform background

pattern.x_num = 96; 	% There are 96 pixel around the display (12x8) 
pattern.y_num = 1; 		% two frames of Y, at 2 different spatial frequencies
pattern.num_panels = 48; 	% This is the number of unique Panel IDs required.
pattern.gs_val = 1; 	% This pattern will use 8 intensity levels
pattern.row_compression = 1;

Pats = zeros(4, 96, pattern.x_num, pattern.y_num);
Pats(:, :, 1, 1) = [ones(4,90) zeros(4,6)]; % one stripe

for j = 2:96
    Pats(:,:,j,1) = ShiftMatrix(Pats(:,:,j-1,1),1,'r','y');
end

pattern.Pats = Pats;
pattern.Panel_map = [12 8 4 11 7 3 10 6 2  9 5 1;...
    24 20 16 23 19 15 22 18 14 21 17 13;...
    36 32 28 35 31 27 34 30 26 33 29 25;...
    48 44 40 47 43 39 46 42 38 45 41 37];

directory_name = 'C:\MatlabRoot_v2\JMM\patterns\';
pattern.BitMapIndex = process_panel_map(pattern);
pattern.data = make_pattern_vector(pattern);

% directory_name = 'c:\matlabroot\Panels\Patterns';
str = [directory_name '\Pattern_6_wide_stripes_48_Pan'];
save(str, 'pattern');

end
