# Supplementary material for: Method and software for using m-sequences to characterize parallel components of higher-order visual tracking behavior in Drosophila
Source: Front Neural Circuits. 2014 Oct 31;8:130. doi: 10.3389/fncir.2014.00130 (PMC4215624; doi:10.3389/fncir.2014.00130)
Supplement: Supplementary file 2 [file DataSheet1.ZIP › STAF_script/make_mseq_functions.m]

function [] = make_mseq_functions()
% Create m-sequences for figure and ground
% These will be "position functions" for the controller. The controller will
% set the frame rate (i.e. number of frames or pixels per second) based on
% the value in the function at each time step (default update rate of 50Hz)
% Make mseq functions
directory_name = 'C:\MatlabRoot\';

% ypos = FIGURE
wmseq = -repmat(mseq(2,7,round(rand*127),5),[3 1]); % 3 continous m-sequences
nbin = 2;
for ii = 1:length(wmseq); %add zeros after ones    
    for jj = 1:nbin
        
        outseq((ii-1)*nbin+jj) = (jj==1) * wmseq(ii);
        
    end    
end
outseq(end:1000) = 0;   %append 0s at the end
funcy = outseq(1:1000);
ifuncy = cumsum(funcy);
func = ifuncy; % required name for PControl

str = [directory_name '\function_y'];
save(str, 'func');

% xpos = BACKGROUND
wmseq = repmat(mseq(2,7,round(rand*127),16),[3 1]); % 3 continous m-sequences
nbin = 2;
for ii=1:length(wmseq); %add zeros after ones  
    for jj=1:nbin
        
        outseq((ii-1)*nbin+jj) = (jj==1) * wmseq(ii);
        
    end
end
outseq(end:1000) = 0;   %append 0s at the end
funcx = outseq(1:1000);
ifuncx = circshift(funcx,[0 1]); %interleaved m-seqs
ifuncx = cumsum(funcx);
func = ifuncx; % required name for PControl

str = [directory_name '\function_x'];
save(str, 'func');

end
