# Supplementary material for: Method and software for using m-sequences to characterize parallel components of higher-order visual tracking behavior in Drosophila
Source: Front Neural Circuits. 2014 Oct 31;8:130. doi: 10.3389/fncir.2014.00130 (PMC4215624; doi:10.3389/fncir.2014.00130)
Supplement: Supplementary file 2 [file DataSheet1.ZIP › STAF_script/make_Pattern_FigGrnd.m]

function [] = make_Pattern_FigGrnd(Figwidth)
%--------------------------------------------------------------------------
%   This program creates one structure ('pattern').  The relevant components of
%   this structure are as follows:
%
%       pattern  -  the parent structure
%               .x_num  -  xpos limits
%                           by convention, xpos relates to translation and
%                           rotations of a static pattern
%               .y_num  -  ypos limits
%                           by convention, ypos relates to non-length
%                           conserving transformations
%               .x_panels  -  number of panels in x direction
%               .y_panels  -  number of panels in y directions
%               .num_panels  -  number of panels in array
%                               (.x_panels*.y_panels)
%               .panel_size  -  '0' gives default 8x8, '1' allows user specific
%               .gs_val  -  gray scale value
%                           0
%                           1
%                           2
%                           3
%               .Pats  -  data for the panels...a 4D array where
%                           (x_panels*x_size,y_panels*y_size,xpos,ypos)
%               .Panel_map  -  a 2x2 array specifying the location of the
%                              named panels indexed from '1'
%               .BitMapIndex  -  output generated by executing
%                                'process_panel_map(pattern);'
%               .data  -  output generated by executing
%                         'make_pattern_vector(pattern);'
%   FIGWIDTH: width of figure in pixels

tic
%GENERAL PARAMETERS
pattern.x_num       = 96;   % # of frames in 'x' channel
pattern.y_num       = 96;   % # of frame in 'y' channel
pattern.x_panels    = 4;
pattern.y_panels    = 12;
pattern.num_panels  = pattern.x_panels*pattern.y_panels;   %number of unique panel IDs required; NOTE: this is a standard size for the 12*4 arena
pattern.x_size      = 8;
pattern.y_size      = 8;
pattern.gs_val      = 1;
pattern.row_compression = 1;

%MAKE 'pattern.Pats'
% (L,M,N,O)
% L = # of pixel rows(8); M = # of pixel cols(96); N = frames in x dir(96);
% O = frames in y dir(96)
Pats = zeros(4, 96, pattern.x_num,pattern.y_num);

%--------------------------------------------------------------------------
%SPECIFIC PARAMETERS
pattern.name = 'FigGrnd';    % define name of file for varying fig width
pattern.params.Figwidth = Figwidth;
pattern.name = strcat(pattern.name,...
    '_figwidth=', num2str(pattern.params.Figwidth));

%Initialize Pattern
A = 0;
while A == 0
    %Band-pass filter pattern
    %make sure background contrast at 50%
    C = 1;

    while C == 1

        pattern_back = round(repmat(rand(1,96),[4 1])); % create random background

        % if overall contrast of background and figure = 50%
        if (sum(pattern_back(1,:)) == 96/2) && ...
                (sum(pattern_back(1,1:Figwidth)) == Figwidth/2)

            wc = diff(pattern_back(1,:));

            mm = 1;

            for jj = 1:length(wc)-1

                if (abs(wc(jj)) == 1) && (abs(wc(jj+1)) == 1)  % 1 pixel column

                    mm = mm + 1;

                end

            end

            if mm <= 10 % allow only 5 elements with widths = 3.75deg
                C = 0;
            end

        end

    end
    
    figure; imagesc(pattern_back);
    A = input('Accept pattern?'); % 1 yes, 0 no
    
    close all

end

pattern_fig = pattern_back;  % same for fig pattern
[x y] = meshgrid(1:96,1:4);
fig_mask = x <= Figwidth;

% main loop
kk = 0;
mm = 0;

for ii = 1:pattern.x_num 

    fig_mask_temp = circshift(fig_mask,[0 kk]); % rotate fig mask 1 pix
    pattern_fig_temp = circshift(pattern_fig,[0 kk]); % rotate fig 1 pix

    for jj = 1:pattern.y_num 

        pattern_back_temp=circshift(pattern_back,[0 mm]); % rotate background 1 px while figure is fixed
        Pats(:,:,jj,ii) = pattern_back_temp.*(1-fig_mask_temp)+...
            fig_mask_temp.*pattern_fig_temp;

        mm = mm + 1;

    end

    kk = kk + 1;

end

pattern.Pats = Pats;

%Set Panel Map
pattern.Panel_map = [12 8 4 11 7 3 10 6 2  9 5 1;...
                     24 20 16 23 19 15 22 18 14 21 17 13;...
                     36 32 28 35 31 27 34 30 26 33 29 25;...
                     48 44 40 47 43 39 46 42 38 45 41 37];
%Processing Code
pattern.BitMapIndex = process_panel_map(pattern);
pattern.data = make_pattern_vector(pattern);
%Save Pattern w/in 'Patterns'
fname=['C:\MatlabRoot\Pattern_' pattern.name '-pos'];
save(fname, 'pattern');

%and make the neg version (ground only)
pattern.Pats = pattern.Pats(:,:,end:-1:1,:);
%Processing Code
pattern.BitMapIndex = process_panel_map(pattern);
pattern.data = make_pattern_vector(pattern);
%Save Pattern w/in 'Patterns'
fname=['C:\MatlabRoot\Pattern_' pattern.name '-neg'];
save(fname, 'pattern');

end
