# Supplementary material for: Method and software for using m-sequences to characterize parallel components of higher-order visual tracking behavior in Drosophila
Source: Front Neural Circuits. 2014 Oct 31;8:130. doi: 10.3389/fncir.2014.00130 (PMC4215624; doi:10.3389/fncir.2014.00130)
Supplement: Supplementary file 2 [file DataSheet1.ZIP › STAF_script/Readme.txt]

Refer to 'STAF_script.m' for instructions on how to run experiments and analyze data
