# Supplementary material for: Method and software for using m-sequences to characterize parallel components of higher-order visual tracking behavior in Drosophila
Source: Front Neural Circuits. 2014 Oct 31;8:130. doi: 10.3389/fncir.2014.00130 (PMC4215624; doi:10.3389/fncir.2014.00130)
Supplement: Supplementary file 2 [file DataSheet1.ZIP › STAF_script/STAF_Experiment.m]

function [] = STAF_Experiment(Fn)
% STAF_EXPERIMENT runs a experiment using the LED arena and fly panel
% controller to generate a figure/ground STAF. 
% FN is the fly number
% STAF Experiment Template written by Jacob Aptekar and Jean-Michel Mongeau
% This code is written for Panel Controller v3 and NiDAQ legacy mode

rootdir = uigetdir({}, 'Select folder to save data'); % define directory to save file
file_name = ['fly_' num2str(Fn)]; % create file name

% EXPERIMENTAL PARAMETERS
n_tracktime     = 15.6;         %seconds for each EXPERIMENT
n_resttime      = 5;            %seconds for each REST
w_exps          = 1:4:96;       %this is the number of distinct starting YPOS positions
w_pats          = 1:2;          %these are the CF addresses of pos and neg pattern
n_rest_pat      = 3 ;           %sets the location of 'rest_pat' on the CF drive.
n_rest_x        = 44 ;          %sets starting xpos for p_rest_pat
n_rest_y        = 1;            %sets starting ypos for p_rest_pat

%--------------------------------------------------------------------------
% Define the sequence of experimental parameters to be executed
w_trials = nan(length(w_exps)*length(w_pats),2);
n_shift = floor(rand*4); % generate random number between 0 and 3
mm = 1;
for ii = 1:length(w_exps)    
    for jj = 1:length(w_pats)
        
        w_trials(mm,1) = mod(w_exps(ii)+n_shift,96)+1; % define panel address
        w_trials(mm,2) = w_pats(jj); % define pos and neg pattern
        
        mm = mm + 1;
        
    end    
end
w_trials = w_trials(randperm(size(w_trials,1)),:); % randomize presentation

%--------------------------------------------------------------------------
% Set up data acquisition on NiDAQ (legacy mode):
AI = analoginput('nidaq','Dev1');
addchannel(AI,0:6);
set(AI,'SampleRate',1000); % 1000 Hz sample rate
AI.SamplesPerTrigger = inf;
AI.TriggerRepeat = inf;
AI.TriggerType = 'Immediate';
AI.InputType = 'Differential';
set(AI,'TransferMode','SingleDMA')

% Log data to file
fname = [rootdir '\' file_name '.daq'];
set(AI,'LogFileName',fname)
set(AI,'LoggingMode','Disk&Memory')

%--------------------------------------------------------------------------
% Set analog output channel for experimental marker
AO = analogoutput('nidaq','Dev1');
addchannel(AO,0);
set(AO,'SampleRate',1000);  %1000 Hz output
AO.RepeatOutput = inf;
AO.TriggerType = 'Immediate';
set(AO,'TransferMode','SingleDMA')

%--------------------------------------------------------------------------
% Start input DAQ
Panel_com('quiet_mode_on') %no feedback info sent from controller
pause(0.1);
start(AI)% start DAQ, no trigger.
pause(0.5);

%--------------------------------------------------------------------------
% EXPERIMENT LOOP
for ii = 1:size(w_trials,1);    

    n_startpos = w_trials(ii,1);
    n_pattern  = w_trials(ii,2);   

    stop(AO)
    putdata(AO, 0);    
    pause(0.1);
    start(AO);

    % CLOSED LOOP BAR TRACKING for n_rest_pat;
    disp('rest');
    Panel_com('stop')
    pause(0.1)
    Panel_com('set_pattern_id',n_rest_pat);        %set output to p_rest_pat
    pause(0.1)
    Panel_com('set_position',[n_rest_x,n_rest_y]); %set starting position (xpos,ypos)
    pause(0.1)
    Panel_com('set_mode',[1,0]);                   %closed loop tracking [xpos,ypos] (NOTE: 0=open, 1=closed)
    pause(0.1)
    Panel_com('send_gain_bias',[-20,0,0,0]);       %[xgain,xoffset,ygain,yoffset]
    pause(0.1)
    Panel_com('start');
    pause(n_resttime);
    stop(AO)                                       %stops analog out, but voltage will hang 'til new start(AO)
    
    
    % STAF EXPERIMENT
    fprintf('%d,%d \n', w_trials(ii,1),n_pattern);              %prints counter to command line   
    pause(0.1);                                       
    Panel_com('set_pattern_id',n_pattern);         %sets panel output to n_posneg
    pause(0.1)
    Panel_com('set_mode',[4,4]);                   %0=open,1=closed,2=fgen,3=vmode,4=pmode
    pause(0.1)
    Panel_com('send_gain_bias',[0,0,0,0]);         %open loop
    pause(0.1)
    Panel_com('set_position',[1,n_startpos]); %set starting position (xpos,ypos)
    pause(0.1)
    Panel_com('set_posfunc_id',[1 1]);  % arg1 = channel (x=1); arg2 = funcxid = 1
    pause(0.1);
    Panel_com('set_posfunc_id',[2 2]);  % arg1 = channel (y=2); arg2 = funcyid = 2
    pause(0.1);
    Panel_com('set_funcx_freq',50)
    pause(0.1);
    Panel_com('set_funcy_freq',50)
    pause(0.1);
    w_mark = n_pattern;
    putdata(AO, w_mark);               %set w_mark to n_trial/n_mexps V    
    start(AO)
    pause(0.1)
    Panel_com('start')
    pause(n_tracktime);
    stop(AO);                                      %stops analog out
    putdata(AO, 0);                                 
    pause(0.1);
    start(AO);                           %restarts analog out
    
end

%REST
Panel_com('stop');
pause(0.1)
Panel_com('set_pattern_id',n_rest_pat);
pause(0.1)
Panel_com('set_position',[n_rest_x,n_rest_y]);     %bar in the middle on a random background
pause(0.1)
Panel_com('set_mode',[1,0]);                       %closed loop tracking, xpos
pause(0.1)
Panel_com('send_gain_bias',[-20,0,0,0]);
pause(0.1)
Panel_com('start');

fprintf(' done\n');

pause(1);
stop(AO);
pause(0.2);
stop(AI);
pause(0.2);

clear all;
daqreset;
toc;
