# Supplementary material for: Method and software for using m-sequences to characterize parallel components of higher-order visual tracking behavior in Drosophila
Source: Front Neural Circuits. 2014 Oct 31;8:130. doi: 10.3389/fncir.2014.00130 (PMC4215624; doi:10.3389/fncir.2014.00130)
Supplement: Supplementary file 2 [file DataSheet1.ZIP › STAF_script/STAF_script.m]

% Main STAF script
% Run in order

% Code written by Jacob Aptekar and Jean-Michel Mongeau
% Version 1.0

%% PREPARE PATTERNS AND POSITION FUNCTIONS
% Patterns designed to use 4 buses (v3 Panel controller)
% see https://bitbucket.org/mreiser/panels/wiki/Home

% make Figure and Ground patterns (default is 8-pixel figure width)
Figwidth = 8; % figure width in pixels
make_Pattern_FigGrnd(Figwidth);

% make stripe pattern for closed loop experiment
make_6_wide_stripe_patterns_48();

% make m-sequence functions for figure and ground
make_mseq_functions();

% Then burn pattern and functions on SD card!
% Default configuration: 
% Pattern 1 = (-ground seq, +figure seq)
% Pattern 2 = (+ground seq, +figure seq)
% Pattern 3 = black stripe with uniform background
% Position Function X = m-seq for ground
% Position Function Y = m-seq for figure

%% RUN EXPERIMENT
Fn = 1; % fly number
STAF_Experiment(Fn);

% Default AI input
% Channel     Description
%    1        experiment marker
%    2        x pos (DAC0)
%    3        y pos (DAC1)
%    4        left wingbeat amplitude from wingbeat analyzer
%    5        right wingbeat amplitude from wingbeat analyzer
%    6        wingbeat frequency from wingbeat analyzer

% Default AO ouput
% channel  -  description
%    1        experiment marker

% DAQ code designed to run in legacy mode (32-bit Matlab)

%% COMPUTE STAF FROM EXPERIMENTAL DATA
% This function saves STAF data as a MAT file for each fly
fGet_STAF();

%% PLOT DATA
fPrint_STAFs()
